# Supplementary material for: Lactate Enhances Non-Homologous End Joining Repair and Chemoresistance Through Facilitating XRCC4–LIG4 Complex Assembly in Ovarian Cancer
Source: Biomedicines. 2025 Nov 30;13(12):2949. doi: 10.3390/biomedicines13122949 (PMC12730564; doi:10.3390/biomedicines13122949)
Supplement: Supplementary file 1 [file biomedicines-13-02949-s001.zip]

Archive with 3 entries (2 files):
- Manuscript-supplementary/
- Manuscript-supplementary/source data.zip
- Manuscript-supplementary/Supplementary table S1.Key reagents information.pdf
